# Supplementary material for: Idiopathic Epilepsy Risk Allele Trends in Belgian Tervuren: A Longitudinal Genetic Analysis
Source: Genes (Basel). 2024 Jan 18;15(1):114. doi: 10.3390/genes15010114 (PMC10815166; doi:10.3390/genes15010114)
Supplement: Supplementary file 1 [file genes-15-00114-s001.zip]

Archive with 1 entries (1 files):
- genes-2808384-supplementary.R
